# Supplementary material for: Utilizing two different sustainable and green spectrophotometric approaches using derivative ratio spectra for the determination of a ternary severely overlapped mixture: application to veterinary formulation
Source: BMC Chem. 2024 Jun 26;18(1):118. doi: 10.1186/s13065-024-01220-4 (PMC11209959; doi:10.1186/s13065-024-01220-4)
Supplement: Supplementary file 2 — Supplementary Material 2. [file 13065_2024_1220_MOESM2_ESM.xlsx]

## Sheet: faten
	RED PRINCIPLES (analytical performance)			R1: Scope of application	R2: LOD and LOQ			R3: Precision			R4: Accuracy
		Method number	Method name	0-100	LOD	LOQ	0-100	RSD% (repeatability)	RSD% (reproducibility)	0-100	Relative error (%)	Recovery (%)	0-100
		1	spectrophotometry	98	0.166	0.5	100			99			100.4
		2
		3
		4
		5		0						0
		6		0			0			0			0
		7		0			0			0			0
		8		0			0			0			0
		9		0			0			0			0
		10		0			0			0			0
	GREEN PRINCIPLES (green chemistry)			G1: Toxicity of reagents (impact and biodegradation)		G2: Amount of reagents and waste			G3: Concumption of energy and other media	G4: Direct impacts (safety, use of animals and GMOs)
		Method number	Method name	Total number of pictograms	0-100	Reagent consumption	Waste production	0-100	1-100	Occupational hazards	Safety of users (0-100)	Use of animals (0 if no, 1 if yes)	Use of GMO (0 if no, 1 if yes)
		1	spectrophotometry	2	95		3/24	100	100		95	0	0
		2			100			100	100		100	0	0
		3			50			50	50		50	0	1
		4			97			75	100	0	100	0	0
		5			0			0	0		0	1	1
		6			0			0	0		0	1	1
		7			0			0	0		0	1	1
		8			0			0	0		0	1	1
		9			0			0	0		0	1	1
		10			0			0	0		0	1	1
	BLUE PRINCIPLES (practical side)			B1: Cost-efficiency		B2: Time-efficiency		B3: Requirements			B4: Operational simplicity
		Method number	Method name	Total cost	0-100	Speed of analysis	0-100	Sample consumption	Sample consumption (0-100)	Other needs: advanced instruments, skills, facilities (0-100)	Miniaturization (0-100)	Integration and automation (0-100)	Portability (0-100)		Method number	Method name	R (%)	G (%)	B (%)	Whiteness (%)
		1	spectrophotometry	0	90	high	100	1 ml/24run	90	95	100	90	90		1	spectrophotometry	99.35	98.3333	93.9583	97.2139
		2			100		100		100	100	100	100	100		2		0	100	100	66.6667
		3			50		50		50	50	50	50	50		3		0	50	50	33.3333
		4			90		100		100	100	100	100	80		4		0	93	95.8333	62.9444
		5			0		0		0	0	0	0	0		5		0	0	0	0
		6			0		0		0	0	0	0	0		6		0	0	0	0
		7			0		0		0	0	0	0	0		7		0	0	0	0
		8			0		0		0	0	0	0	0		8		0	0	0	0
		9			0		0		0	0	0	0	0		9		0	0	0	0
		10			0		0		0	0	0	0	0		10		0	0	0	0
				Method: spectrophotometry							Method:							Method:							Method:							Method:
				R1: Scope of application	98	G1: Toxicity of reagents	95	B1: Cost-efficiency	90		R1: Scope of application	0	G1: Toxicity of reagents	100	B1: Cost-efficiency	100		R1: Scope of application	0	G1: Toxicity of reagents	50	B1: Cost-efficiency	50		R1: Scope of application	0	G1: Toxicity of reagents	97	B1: Cost-efficiency	90		R1: Scope of application	0	G1: Toxicity of reagents	0	B1: Cost-efficiency	0
				R2: LOD and LOQ	100	G2: Amount of reagents and waste	100	B2: Time-efficiency	100		R2: LOD and LOQ	0	G2: Amount of reagents and waste	100	B2: Time-efficiency	100		R2: LOD and LOQ	0	G2: Amount of reagents and waste	50	B2: Time-efficiency	50		R2: LOD and LOQ	0	G2: Amount of reagents and waste	75	B2: Time-efficiency	100		R2: LOD and LOQ	0	G2: Amount of reagents and waste	0	B2: Time-efficiency	0
				R3: Precision	99	G3: Energy and other media	100	B3: Requirements	92.5		R3: Precision	0	G3: Energy and other media	100	B3: Requirements	100		R3: Precision	0	G3: Energy and other media	50	B3: Requirements	50		R3: Precision	0	G3: Energy and other media	100	B3: Requirements	100		R3: Precision	0	G3: Energy and other media	0	B3: Requirements	0
				R4: Accuracy	100.4	G4: Direct impacts	98.3333	B4: Operational simplicity	93.3333		R4: Accuracy	0	G4: Direct impacts	100	B4: Operational simplicity	100		R4: Accuracy	0	G4: Direct impacts	50	B4: Operational simplicity	50		R4: Accuracy	0	G4: Direct impacts	100	B4: Operational simplicity	93.3333		R4: Accuracy	0	G4: Direct impacts	0	B4: Operational simplicity	0
				99.35		98.3333		93.9583			0		100		100			0		50		50			0		93		95.8333			0		0		0
				97.2139							66.6667							33.3333							62.9444							0
				Method:							Method:							Method:							Method:							Method:
				R1: Scope of application	0	G1: Toxicity of reagents	0	B1: Cost-efficiency	0		R1: Scope of application	0	G1: Toxicity of reagents	0	B1: Cost-efficiency	0		R1: Scope of application	0	G1: Toxicity of reagents	0	B1: Cost-efficiency	0		R1: Scope of application	0	G1: Toxicity of reagents	0	B1: Cost-efficiency	0		R1: Scope of application	0	G1: Toxicity of reagents	0	B1: Cost-efficiency	0
				R2: LOD and LOQ	0	G2: Amount of reagents and waste	0	B2: Time-efficiency	0		R2: LOD and LOQ	0	G2: Amount of reagents and waste	0	B2: Time-efficiency	0		R2: LOD and LOQ	0	G2: Amount of reagents and waste	0	B2: Time-efficiency	0		R2: LOD and LOQ	0	G2: Amount of reagents and waste	0	B2: Time-efficiency	0		R2: LOD and LOQ	0	G2: Amount of reagents and waste	0	B2: Time-efficiency	0
				R3: Precision	0	G3: Energy and other media	0	B3: Requirements	0		R3: Precision	0	G3: Energy and other media	0	B3: Requirements	0		R3: Precision	0	G3: Energy and other media	0	B3: Requirements	0		R3: Precision	0	G3: Energy and other media	0	B3: Requirements	0		R3: Precision	0	G3: Energy and other media	0	B3: Requirements	0
				R4: Accuracy	0	G4: Direct impacts	0	B4: Operational simplicity	0		R4: Accuracy	0	G4: Direct impacts	0	B4: Operational simplicity	0		R4: Accuracy	0	G4: Direct impacts	0	B4: Operational simplicity	0		R4: Accuracy	0	G4: Direct impacts	0	B4: Operational simplicity	0		R4: Accuracy	0	G4: Direct impacts	0	B4: Operational simplicity	0
				0		0		0			0		0		0			0		0		0			0		0		0			0		0		0
				0							0							0							0							0

## Sheet: template
	RED PRINCIPLES (analytical performance)			R1: Scope of application	R2: LOD and LOQ			R3: Precision			R4: Accuracy
		Method number	Method name	0-100	LOD	LOQ	0-100	RSD% (repeatability)	RSD% (reproducibility)	0-100	Relative error (%)	Recovery (%)	0-100
		1	The worst	0			0			0			0
		2	Appropriate	100			100			100			100
		3	Intermediate	50			50			50			50
		4		0			0			0			0
		5		0			0			0			0
		6		0			0			0			0
		7		0			0			0			0
		8		0			0			0			0
		9		0			0			0			0
		10		0			0			0			0
	GREEN PRINCIPLES (green chemistry)			G1: Toxicity of reagents (impact and biodegradation)		G2: Amount of reagents and waste			G3: Concumption of energy and other media	G4: Direct impacts (safety, use of animals and GMOs)
		Method number	Method name	Total number of pictograms	0-100	Reagent consumption	Waste production	0-100	1-100	Occupational hazards	Safety of users (0-100)	Use of animals (0 if no, 1 if yes)	Use of GMO (0 if no, 1 if yes)
		1	The worst		0			0	0		0	1	1
		2	Appropriate		100			100	100		100	0	0
		3	Intermediate		50			50	50		50	0	1
		4			0			0	0		0	1	1
		5			0			0	0		0	1	1
		6			0			0	0		0	1	1
		7			0			0	0		0	1	1
		8			0			0	0		0	1	1
		9			0			0	0		0	1	1
		10			0			0	0		0	1	1
	BLUE PRINCIPLES (practical side)			B1: Cost-efficiency		B2: Time-efficiency		B3: Requirements			B4: Operational simplicity
		Method number	Method name	Total cost	0-100	Speed of analysis	0-100	Sample consumption	Sample consumption (0-100)	Other needs: advanced instruments, skills, facilities (0-100)	Miniaturization (0-100)	Integration and automation (0-100)	Portability (0-100)		Method number	Method name	R (%)	G (%)	B (%)	Whiteness (%)
		1	The worst		0		0		0	0	0	0	0		1	The worst	0	0	0	0
		2	Appropriate		100		100		100	100	100	100	100		2	Appropriate	100	100	100	100
		3	Intermediate		50		50		50	50	50	50	50		3	Intermediate	50	50	50	50
		4			0		0		0	0	0	0	0		4		0	0	0	0
		5			0		0		0	0	0	0	0		5		0	0	0	0
		6			0		0		0	0	0	0	0		6		0	0	0	0
		7			0		0		0	0	0	0	0		7		0	0	0	0
		8			0		0		0	0	0	0	0		8		0	0	0	0
		9			0		0		0	0	0	0	0		9		0	0	0	0
		10			0		0		0	0	0	0	0		10		0	0	0	0
				Method: The worst							Method: Appropriate							Method: Intermediate							Method:							Method:
				R1: Scope of application	0	G1: Toxicity of reagents	0	B1: Cost-efficiency	0		R1: Scope of application	100	G1: Toxicity of reagents	100	B1: Cost-efficiency	100		R1: Scope of application	50	G1: Toxicity of reagents	50	B1: Cost-efficiency	50		R1: Scope of application	0	G1: Toxicity of reagents	0	B1: Cost-efficiency	0		R1: Scope of application	0	G1: Toxicity of reagents	0	B1: Cost-efficiency	0
				R2: LOD and LOQ	0	G2: Amount of reagents and waste	0	B2: Time-efficiency	0		R2: LOD and LOQ	100	G2: Amount of reagents and waste	100	B2: Time-efficiency	100		R2: LOD and LOQ	50	G2: Amount of reagents and waste	50	B2: Time-efficiency	50		R2: LOD and LOQ	0	G2: Amount of reagents and waste	0	B2: Time-efficiency	0		R2: LOD and LOQ	0	G2: Amount of reagents and waste	0	B2: Time-efficiency	0
				R3: Precision	0	G3: Energy and other media	0	B3: Requirements	0		R3: Precision	100	G3: Energy and other media	100	B3: Requirements	100		R3: Precision	50	G3: Energy and other media	50	B3: Requirements	50		R3: Precision	0	G3: Energy and other media	0	B3: Requirements	0		R3: Precision	0	G3: Energy and other media	0	B3: Requirements	0
				R4: Accuracy	0	G4: Direct impacts	0	B4: Operational simplicity	0		R4: Accuracy	100	G4: Direct impacts	100	B4: Operational simplicity	100		R4: Accuracy	50	G4: Direct impacts	50	B4: Operational simplicity	50		R4: Accuracy	0	G4: Direct impacts	0	B4: Operational simplicity	0		R4: Accuracy	0	G4: Direct impacts	0	B4: Operational simplicity	0
				0		0		0			100		100		100			50		50		50			0		0		0			0		0		0
				0							100							50							0							0
				Method:							Method:							Method:							Method:							Method:
				R1: Scope of application	0	G1: Toxicity of reagents	0	B1: Cost-efficiency	0		R1: Scope of application	0	G1: Toxicity of reagents	0	B1: Cost-efficiency	0		R1: Scope of application	0	G1: Toxicity of reagents	0	B1: Cost-efficiency	0		R1: Scope of application	0	G1: Toxicity of reagents	0	B1: Cost-efficiency	0		R1: Scope of application	0	G1: Toxicity of reagents	0	B1: Cost-efficiency	0
				R2: LOD and LOQ	0	G2: Amount of reagents and waste	0	B2: Time-efficiency	0		R2: LOD and LOQ	0	G2: Amount of reagents and waste	0	B2: Time-efficiency	0		R2: LOD and LOQ	0	G2: Amount of reagents and waste	0	B2: Time-efficiency	0		R2: LOD and LOQ	0	G2: Amount of reagents and waste	0	B2: Time-efficiency	0		R2: LOD and LOQ	0	G2: Amount of reagents and waste	0	B2: Time-efficiency	0
				R3: Precision	0	G3: Energy and other media	0	B3: Requirements	0		R3: Precision	0	G3: Energy and other media	0	B3: Requirements	0		R3: Precision	0	G3: Energy and other media	0	B3: Requirements	0		R3: Precision	0	G3: Energy and other media	0	B3: Requirements	0		R3: Precision	0	G3: Energy and other media	0	B3: Requirements	0
				R4: Accuracy	0	G4: Direct impacts	0	B4: Operational simplicity	0		R4: Accuracy	0	G4: Direct impacts	0	B4: Operational simplicity	0		R4: Accuracy	0	G4: Direct impacts	0	B4: Operational simplicity	0		R4: Accuracy	0	G4: Direct impacts	0	B4: Operational simplicity	0		R4: Accuracy	0	G4: Direct impacts	0	B4: Operational simplicity	0
				0		0		0			0		0		0			0		0		0			0		0		0			0		0		0
				0							0							0							0							0
